# Supplementary material for: A Gene Feature Based on Histone Modifications Can Predict the Prognosis of Prostate Cancer
Source: Biomedicines. 2026 May 28;14(6):1219. doi: 10.3390/biomedicines14061219 (PMC13296647; doi:10.3390/biomedicines14061219)
Supplement: Supplementary file 1 [file biomedicines-14-01219-s001.zip]

Archive with 8 entries (7 files):
- biomedicines-4179553-supplementary/
- biomedicines-4179553-supplementary/Figure S1.pdf
- biomedicines-4179553-supplementary/Figure S1.tif
- biomedicines-4179553-supplementary/Figure S2.pdf
- biomedicines-4179553-supplementary/Figure S2.tif
- biomedicines-4179553-supplementary/Figure S3.pdf
- biomedicines-4179553-supplementary/Figure S3.tif
- biomedicines-4179553-supplementary/Supplementary material.pdf
